# Supplementary material for: Microbial Diversity and Quality-Related Physicochemical Properties of Spicy Cabbage in Northeastern China and Their Correlation Analysis
Source: Foods. 2022 May 23;11(10):1511. doi: 10.3390/foods11101511 (PMC9141884; doi:10.3390/foods11101511)
Supplement: Supplementary file 1 [file foods-11-01511-s001.zip]

Archive with 1 entries (1 files):
- foods-1688262-supplementary.pdf
